# Supplementary material for: DNA Methylation Level Changes in Transgenic Chinese Cabbage (Brassica rapa ssp. pekinensis) Plants and Their Effects on Corresponding Gene Expression Patterns
Source: Genes (Basel). 2021 Sep 30;12(10):1563. doi: 10.3390/genes12101563 (PMC8535332; doi:10.3390/genes12101563)
Supplement: Supplementary file 1 [file genes-12-01563-s001.zip]

Archive with 1 entries (1 files):
- genes-1351714-supplementary.pdf
